# Supplementary material for: Mapping the Interactome of the Nuclear Heparan Sulfate Proteoglycan Syndecan-1 in Mesothelioma Cells
Source: Biomolecules. 2020 Jul 11;10(7):1034. doi: 10.3390/biom10071034 (PMC7408266; doi:10.3390/biom10071034)
Supplement: Supplementary file 1 [file biomolecules-10-01034-s001.zip]

Archive with 1 entries (1 files):
- biomolecules-744822-supplementary.html
